# Supplementary material for: The Vicissicaudata revisited – insights from a new aglaspidid arthropod with caudal appendages from the Furongian of China
Source: Sci Rep. 2017 Sep 11;7:11117. doi: 10.1038/s41598-017-11610-5 (PMC5593897; doi:10.1038/s41598-017-11610-5)
Supplement: Supplementary file 2 — Supplementary Data [file 41598_2017_11610_MOESM2_ESM.xlsx]

## Sheet: Phylogenetic database
Lerosey-Aubril, Zhu and Ortega-Hernández. The Vicissicaudata revisited – insights from a new aglaspidid arthropod with caudal appendages from the Furongian of China
Supplementary Data. Matrix of characters used in the cladistic analysis
	nature of first appendage	number of podomeres on raptorial limb	raptorial appendages with flagellum	length of distal spines on podomeres	number of post-ocular head segments	nature of second appendage pair	nature of thid appendage pair	appendages under cephalo-thoracic articulation	trunk endopods	exopod structure	proximal exopod lobe	distal exopod lobe	exopod with septum	imbricate exopod lamellae	lamellae structure	non-overlapping marginal setae	gnathobasic limbs	lateral eyes	nature of lateral eyes	ventral eyes in front of head	calcified eyes	dorsal exoskeletal bulge	Eye slits	dorsal median eyes	free head shield	bivalved carapace	cephalic doublure	cephalon notched	hypostome	anterior sclerite	ecdysial sutures	position of ecdysial sutures	elevated marginal rim	marginal rim ornamented	differentiated glabellar region	carapace outline	posterior cephalic band	pleural cephalic furrows	cuticle sculpture	mineralized cuticle	expanded lateral pleurae	free thoracic tergites	decopuling of tergites	tergite articulations	dorsal trunk effacement	cephalic articulation fused	head shield overlap of tergites	articulation with reduced tergite	trunk narrowed anteriorly
TAXA = 58	1	2	3	4	5	6	7	8	9	10	11	12	13	14	15	16	17	18	19	20	21	22	23	24	25	26	27	28	29	30	31	32	33	34	35	36	37	38	39	40	41	42	43	44	45	46	47	48	49
Aglaspella_granulifera	?	?	?	?	?	?	?	?	?	?	?	?	?	?	?	?	?	1	1	-	0	-	0	0	0	-	1	0	?	0	0	-	1	0	1	1	0	1	1	1	1	1	?	1	0	0	0	0	0
Aglaspis_spinifer	?	?	?	?	4	?	?	1	1	?	?	?	?	?	?	?	?	1	1	-	0	-	0	0	0	-	1	0	0	0	0	-	1	1	1	0	1	1	1	1	1	1	0	1	0	0	0	0	0
Alalcomenaeus_cambricus	0	1	1	2	4	0	0	0	1	0	-	-	-	0	-	2	1	1	0	1	0	0	0	0	0	-	0	0	4	0	0	-	0	-	0	1	0	0	0	0	1	1	0	1	0	0	0	0	0
Australaglaspis_stonyensis	?	?	?	?	?	?	?	?	1	?	?	?	?	?	?	?	?	1	1	-	0	-	0	0	0	-	?	0	0	0	0	-	1	0	1	1	0	?	0	1	1	1	?	1	0	0	0	0	0
Beckwithia_typa	?	?	?	?	?	?	?	?	?	?	?	?	?	?	?	?	?	1	1	-	0	-	0	0	0	-	1	0	?	0	0	-	1	1	1	0	0	0	1	1	1	1	?	1	0	0	0	0	0
Brachyaglaspis_singularis	?	?	?	?	?	?	?	?	?	?	?	?	?	?	?	?	?	0	-	-	-	-	-	0	0	-	?	0	?	0	0	-	1	0	0	2	0	0	?	1	1	1	?	1	0	0	?	?	0
Buenaspis	?	?	?	?	?	?	?	?	?	?	?	?	?	?	?	?	?	?	?	?	?	0	0	0	0	-	1	0	?	0	0	-	0	-	0	2	0	0	0	0	1	1	?	1	0	0	0	0	1
Burgessia_bella	1	-	-	0	4	0	0	0	1	0	-	-	-	0	-	0	0	0	-	-	-	-	-	0	0	-	1	0	4	0	0	-	0	-	0	2	0	0	0	0	0	1	0	0	0	0	2	0	0
Cheloniellon_calmani	1	-	-	0	5	1	1	0	1	1	?	1	1	?	?	1	1	1	1	-	0	-	0	0	0	-	1	0	1	0	0	-	0	-	0	2	0	0	1	0	1	1	0	1	0	0	0	0	0
Chlupacaris_dubia	?	?	?	?	?	?	?	?	?	?	?	?	?	?	?	?	?	1	1	-	?	-	0	0	0	-	1	0	1	0	0	-	1	?	?	2	?	0	?	1	1	1	?	?	?	0	?	?	0
Chraspedops	?	?	?	?	?	?	?	?	?	?	?	?	?	?	?	?	?	1	1	-	0	-	0	0	0	-	0	0	?	0	0	-	1	0	1	1	0	1	1	1	1	1	?	1	0	0	0	0	0
Cindarella_eucalla	1	-	-	0	5	0	0	0	1	1	0	0	1	1	1	1	0	1	0	0	0	0	0	0	0	-	1	0	1	0	0	-	0	-	0	1	0	0	0	0	1	1	1	1	0	0	2	1	0
Cyclopites_vulgaris	?	?	?	?	?	?	?	?	?	?	?	?	?	?	?	?	?	1	1	-	0	-	0	0	0	-	?	0	?	0	0	-	1	0	1	2	0	0	0	1	1	1	?	1	0	0	0	0	0
Duslia_insignis	1	?	?	?	?	?	?	?	?	?	?	?	?	?	?	?	?	?	?	?	?	0	0	0	0	-	?	0	?	0	0	-	0	-	1	2	0	0	0	0	1	1	?	1	0	0	0	0	0
Emeraldella_brockii	1	-	-	0	4	1	0	0	1	1	0	1	1	1	0	1	1	0	-	-	-	-	-	0	0	-	1	0	0	0	0	-	0	-	0	1	0	0	0	0	1	1	0	1	0	0	0	0	0
Eoredlichia_intermedia	1	-	-	0	4	0	0	1	1	1	0	0	0	1	0	1	1	1	1	-	1	-	0	0	0	-	1	0	3	0	1	1	1	0	1	0	0	0	0	2	1	1	0	2	0	0	0	0	0
Eozetetes_gemelli	1	-	-	?	?	?	?	?	?	?	?	?	?	?	?	?	?	1	?	0	?	?	0	0	0	-	1	0	0	0	0	-	1	0	1	1	0	0	0	0	1	1	?	1	0	0	0	0	0
Flobertia_kochi	?	?	?	?	?	?	?	?	1	?	?	?	?	?	?	?	?	1	1	-	0	-	0	0	0	-	1	0	0	0	0	-	1	0	?	2	0	0	1	1	1	1	?	1	0	0	0	0	0
Fortiforceps_foliosa	0	2	0	1	4	0	0	0	1	0	-	-	-	0	-	1	0	1	0	1	0	0	0	0	0	-	0	0	4	0	0	-	0	-	0	2	0	0	0	0	1	1	0	1	0	0	0	0	0
Glypharthrus_magnoculus	?	?	?	?	?	?	?	?	?	?	?	?	?	?	?	?	?	1	1	-	0	-	0	0	0	-	0	0	?	0	0	-	1	?	1	1	?	1	1	1	1	1	?	1	0	0	0	0	0
Glypharthrus_simplex	?	?	?	?	?	?	?	?	?	?	?	?	?	?	?	?	?	1	1	-	0	-	0	0	0	-	0	0	?	0	0	-	1	0	1	0	1	1	1	1	1	1	?	1	0	0	0	0	0
Glypharthrus_thomasi	?	?	?	?	?	?	?	?	?	?	?	?	?	?	?	?	?	1	1	-	0	-	0	0	0	-	0	0	?	0	0	-	1	0	1	1	?	1	?	1	1	1	?	1	0	0	0	0	0
Glypharthrus_trispinicaudatus	?	?	?	?	?	?	?	?	?	?	?	?	?	?	?	?	?	1	1	-	0	-	0	0	0	-	?	0	?	0	0	-	1	?	1	1	?	?	1	1	1	1	?	1	0	0	0	0	0
Gogglops	?	?	?	?	?	?	?	?	?	?	?	?	?	?	?	?	?	1	1	-	0	0	0	0	0	-	1	0	?	0	0	-	1	0	1	0	0	1	1	2	1	1	?	2	0	0	?	?	?
Haikoucaris	0	1	0	1	4	0	0	0	1	0	-	-	-	0	-	2	0	1	0	1	0	0	0	0	0	-	0	0	4	0	0	-	0	-	0	1	0	0	0	0	1	1	0	1	0	0	0	0	0
Helmetia_expansa	?	?	?	?	4	?	?	?	?	?	?	?	?	?	?	?	?	1	0	0	0	1	0	0	0	-	1	1	2	1	0	-	0	-	0	1	0	0	0	0	1	1	0	2	0	0	0	0	0
Kodymirus_vagans	1	-	-	0	4	1	?	?	1	{0,1}	?	?	?	?	?	1	1	1	1	-	0	-	0	0	0	-	1	0	0	0	0	-	0	-	1	1	0	0	1	0	1	1	?	1	0	0	0	0	0
Kuamaia	1	-	-	0	?	0	0	?	1	1	0	1	1	1	0	0	1	1	0	0	0	1	0	0	0	-	1	1	2	1	0	-	0	-	0	1	0	0	0	0	1	1	0	2	0	0	0	0	0
Kwanyinaspis_maotiashanensis	?	?	?	?	?	0	0	?	1	1	0	1	0	1	0	1	1	1	0	0	0	1	0	0	0	-	1	0	0	0	0	-	1	0	1	1	0	0	0	0	1	1	0	2	0	0	0	0	0
Leanchoilia_superlata	0	1	1	2	4	0	0	0	1	0	-	-	-	0	-	2	1	1	0	?	0	0	0	0	0	-	0	0	?	0	0	-	0	-	0	1	0	0	0	0	1	1	0	1	0	0	0	0	0
Liwia	1	-	-	0	?	0	0	?	1	1	?	?	?	1	?	?	?	?	?	?	?	?	?	0	0	-	?	0	?	0	?	?	0	-	0	1	0	0	0	0	1	1	0	1	0	0	1	0	1
Marrella_splendens	1	-	-	0	2	1	-	0	1	2	-	-	-	0	-	-	0	0	-	-	-	-	-	0	0	-	0	0	?	0	0	-	0	-	0	3	0	0	0	0	0	1	0	0	0	0	2	0	0
Martinssonia_elongata	1	-	-	0	5	0	0	0	1	2	-	-	-	0	-	-	1	0	-	-	-	-	-	0	0	0	0	0	4	0	0	-	0	-	0	1	0	0	0	0	0	1	0	0	0	0	2	0	0
Mimetaster_hexagonalis	1	-	-	0	3	1	1	0	1	2	-	-	-	0	-	-	0	1	0	0	0	0	0	0	0	-	0	0	1	0	0	-	0	-	0	3	0	0	0	0	0	1	0	0	0	0	2	0	0
Misszhouia_longicaudata	1	-	-	0	5	0	0	1	1	1	1	0	1	1	1	1	1	1	0	0	0	0	0	0	0	-	1	0	1	1	0	-	0	-	0	2	0	0	0	0	1	0	0	-	2	0	0	0	1
Naraoia_compacta	1	-	-	0	{4,5}	0	0	1	1	1	1	0	1	1	1	1	1	1	0	0	0	0	0	0	0	-	1	0	1	0	0	-	0	-	0	2	0	0	0	0	1	0	0	-	2	0	0	0	1
Naraoia_spinosa	1	-	-	0	5	0	0	1	1	1	0	1	0	1	1	1	1	1	0	0	0	0	0	0	0	-	1	0	1	0	0	-	0	-	0	0	0	0	0	0	1	0	0	-	2	0	0	0	1
Nebalia_bipes	1	-	-	0	5	0	0	0	1	2	-	-	-	0	-	-	1	1	0	1	0	0	0	0	1	1	0	0	4	0	0	-	0	-	0	1	0	0	0	0	0	1	0	0	0	0	2	0	0
Neostrabops	?	?	?	?	?	?	?	?	?	?	?	?	?	?	?	?	?	1	1	-	0	-	0	0	0	-	?	0	?	0	0	-	0	-	0	2	0	0	0	0	1	1	?	1	0	0	0	0	0
Olenoides_serratus	1	-	-	0	4	0	0	1	1	1	0	0	1	1	0	1	1	1	1	-	1	-	0	0	0	-	1	0	3	0	1	1	1	0	1	0	0	0	1	2	1	1	0	2	0	0	0	0	0
Phytophilaspis_pergamena	?	?	?	?	5	?	?	?	?	?	?	?	?	?	?	?	?	1	1	-	0	-	1	0	0	-	0	0	1	0	0	-	0	-	1	1	0	0	1	1	1	0	?	-	1	0	?	1	0
Quasimodaspis_brentsae	?	?	?	?	?	?	?	?	?	?	?	?	?	?	?	?	?	1	1	-	0	-	0	0	0	-	1	0	?	0	0	-	1	0	1	1	0	0	0	1	1	1	?	1	0	0	0	0	0
Rebachiella_kinnekullensis	1	-	-	0	5	0	0	0	1	2	-	-	-	0	-	-	1	1	0	1	0	0	0	0	1	1	0	0	4	0	0	-	0	-	0	1	0	0	0	0	0	1	0	0	0	0	2	0	0
Retifacies_abnormalis	1	-	-	0	4	0	0	?	1	3	-	-	-	1	0	1	1	1	0	0	0	0	0	0	0	-	1	0	0	0	0	-	0	-	0	0	0	0	0	0	1	1	0	1	0	0	0	0	0
Saperion	1	-	-	0	?	0	?	?	1	1	0	1	1	1	0	0	0	1	0	0	0	1	0	0	0	-	1	1	2	1	0	-	0	-	0	-	0	0	0	0	1	0	0	-	1	1	-	-	0
Sidneyia_inexpectans	1	-	-	0	1	1	-	0	1	1	0	1	-	1	0	1	1	1	0	0	0	0	0	0	0	-	1	0	0	0	?	?	0	-	0	1	0	0	0	0	1	1	0	1	0	0	0	0	0
Sinoburius_lunaris	1	-	-	0	5	0	0	0	1	1	?	?	?	1	0	?	?	1	1	-	0	-	?	0	0	-	1	0	1	0	0	-	0	-	0	0	0	0	0	0	1	1	0	1	0	0	0	1	0
Skioldia	1	-	-	0	?	0	0	?	1	1	?	?	?	1	0	?	?	1	0	0	0	1	0	0	0	-	1	1	2	1	0	-	0	-	0	-	0	0	0	0	1	1	?	-	1	1	-	-	0
Soomaspis	?	?	?	?	?	?	?	?	?	?	?	?	?	?	?	?	?	?	?	?	?	?	0	0	0	-	1	0	?	0	0	-	0	-	0	2	0	0	0	0	1	1	?	1	0	0	1	0	1
Squamacula_clypeata	1	-	-	0	1	0	-	0	1	0	-	-	-	0	-	1	1	0	-	-	-	-	-	0	0	-	1	0	0	0	0	-	0	-	0	1	0	0	0	0	1	1	0	1	0	0	0	0	0
Tariccoia	?	?	?	?	?	?	?	?	?	?	?	?	?	?	?	?	?	?	?	?	?	?	0	0	0	-	1	0	?	0	0	-	0	-	0	2	0	0	0	0	1	1	?	1	0	0	1	0	1
Tegopelte_gigas	1	-	-	0	?	0	0	?	1	?	?	?	?	?	?	?	0	1	0	0	?	?	0	0	0	-	1	1	2	1	0	-	0	-	0	-	0	0	0	0	1	0	?	-	?	1	-	-	0
Tremaglaspis_unite	?	?	?	?	?	?	?	?	?	?	?	?	?	?	?	?	?	0	-	-	-	-	-	0	0	-	0	0	1	0	0	-	0	-	0	2	0	0	0	1	1	1	?	1	0	0	0	0	0
Tremaglaspis_vanroyi	?	?	?	?	?	?	?	?	?	?	?	?	?	?	?	?	?	0	-	-	-	-	-	0	0	-	0	0	?	0	0	-	1	0	0	2	0	0	1	1	1	1	?	1	0	0	1	1	1
Triopus_draboviensis_Morocco	?	?	?	?	?	?	?	?	?	?	?	?	?	?	?	?	?	?	?	?	0	0	0	0	0	-	?	0	?	0	0	-	0	-	1	2	0	0	0	0	1	1	?	1	0	0	0	0	0
Uarthrus_instabilis	?	?	?	?	?	?	?	?	?	?	?	?	?	?	?	?	?	1	1	-	0	0	0	0	0	-	1	0	?	0	0	-	?	?	?	1	0	0	1	1	1	1	?	1	0	0	0	0	0
Weinbergina_optizi	0	2	0	1	6	1	1	0	0	4	-	-	-	0	-	0	1	0	-	-	-	-	0	1	0	-	1	0	4	0	1	0	1	0	0	1	0	0	0	0	1	1	0	1	0	0	0	1	0
Xandarella_spectacullum	1	-	-	0	7	0	0	0	1	1	1	0	1	1	1	1	1	1	0	0	0	0	1	0	0	-	1	0	1	0	0	-	0	-	0	1	0	0	0	0	1	1	1	1	0	0	2	1	0
[truncated: 37 more columns]
